# Supplementary material for: The role of the PZP domain of AF10 in acute leukemia driven by AF10 translocations
Source: Nat Commun. 2021 Jul 5;12:4130. doi: 10.1038/s41467-021-24418-9 (PMC8257627; doi:10.1038/s41467-021-24418-9)
Supplement: Supplementary file 3 — Source Data [file 41467_2021_24418_MOESM3_ESM.xlsx]

## Sheet: Primers
Primer Name	Sequence
g932a_c934g_Sense	CCGCTGGTTTATTGCAAGGGGCACGGCTGC
g932a_c934g_Antisense	GCAGCCGTGCCCCTTGCAATAAACCAGCGG
G1340a_Sense	TTTCCGGACTGCTTTGTAAAGAAGAAGGTAATGGTG
1340a_Antisense	CACCATTACCTTCTTCTTTACAAAGCAGTCCGGCAAA

## Sheet: Antibodies
Antibodies	Vendor	catalog number	used for	Dilution/amount used	Figure
H3K79m2	Abcam	ab3594	ChIP-seq	6 ug	Fig 9b
H3K4me3	Abcam	ab8580	ChIP-seq	6 ug	Fig 8b
H3K27me3	Millipore	17-622	ChIP-seq	6 ug	Fig 8b
Af10PZP	Genscript	custommade	ChIP-seq	10 ug	Fig 8b
Flag M2	Sigma	F1804	Western blotting	1 in 1000	Fig 8a, supple. 1a
Alexa Fluor 647Goat anti-Mouse IgG	Molecular Probes	A021236	Immunofluorescence	1 in 1000	Fig 8a
B-Actin	Cell Signaling Technologies	4967	Western blotting	1 in 1000	Supple Fig 1a
Goat anti-mouse HRP conjugate secondary	Invitrogen	31446	Western blotting	1 in 5000	Supple Fig 1a

## Sheet: Figure1d
Type and number of colonies formed after 3 rounds of replating in murine cells transduced with MIG or CALM-AF10MF or CALM-PZPAF10MF
Week 1	MIG				CALM-AF10MF				CALM-PZPAF10MF
type of colonies	r1	r2	r3	r4	r1	r2	r3	r4	r1	r2	r3	r4
CFU-G	12	17	15	19	12	16	8	2	33	42	27	25
CFU-M	7	9	6	8	15	24	7	1	28	26	22	18
CFU-GM	39	52	28	33	5	13	12	10	18	37	17	21
CFU-Blast	1	1	1	0	71	86	106	91	1	0	0	1
Week 2	MIG				CALM-AF10MF				CALM-PZPAF10MF
type of colonies	r1	r2	r3	r4	r1	r2	r3	r4	r1	r2	r3	r4
CFU-G	1	1	2	4	2	1	0	2	1	0	3	5
CFU-M	3	4	2	1	2	4	0	0	2	2	0	3
CFU-GM	0	0	0	0	12	8	8	12	0	0	0	0
CFU-Blast	0	0	0	0	108	103	122	112	0	0	0	0
Week 3	MIG				CALM-AF10MF				CALM-PZPAF10MF
type of colonies	r1	r2	r3	r4	r1	r2	r3	r4	r1	r2	r3	r4
CFU-G	0	0	0	0	0	0	0	0	0	0	0	0
CFU-M	0	0	0	0	0	0	0	0	0	0	0	0
CFU-GM	0	0	0	0	0	0	0	0	0	0	0	0
CFU-Blast	0	0	0	0	122	154	102	96	0	0	0	0

## Sheet: Figure2a-b
colony numbers on day 12 of CFU-S assay
Number of colonies on D12
MIG	CALM-AF10MF	CALM-PZP-AF10
15	105	18
16	100	20
18	200	0
16	250	0
18	83.3	100
26	99.96	100
	83.3	20
		15
		35
		20
Column A	MIG		Column A	MIG		Column B	CALM-AF10MF
vs.	vs.		vs.	vs.		vs.	vs.
Column B	CALM-AF10MF		Column C	CALM-PZP-AF10		Column C	CALM-PZP-AF10
Unpaired t test			Unpaired t test			Paired t test
P value	0.0015		P value	0.3552		P value	0.0432
P value summary	**		P value summary	ns		P value summary	*
Significantly different (P < 0.05)?	Yes		Significantly different (P < 0.05)?	No		Significantly different (P < 0.05)?	Yes
One- or two-tailed P value?	Two-tailed		One- or two-tailed P value?	Two-tailed		One- or two-tailed P value?	Two-tailed
t, df	t=4.184, df=11		t, df	t=0.9562, df=14		t, df	t=2.554, df=6
						Number of pairs	7

## Sheet: Figure2c
Number and type of colonies from CALM-AF10MF & CALM-Af10MF+CALM-PZPAf10MF on day 7
		CALM-AF10 MF	CALM-AF10 MF + CALM-PZPAF10 MF
	R1	R2	R1	R2
Blast-like	74	61	1	0
Differentiated	33	22	0	1
Table Analyzed	week 1_CFC data
Column A	CALM-AF10 MF
vs.	vs.
Column B	CALM-AF10 MF + CALM-PZPAF10 MF
Test details
Test name	Unpaired t test
Variance assumption	Individual variance for each row
Multiple comparisons	False Discovery Rate (FDR)
Method	Two-stage step-up (Benjamini, Krieger, and Yekutieli)
Desired FDR (Q)	1.00%
Number of tests performed	2
Number of rows omitted	0

## Sheet: Figure2d
Comparing expression of Hoxa cluster and Meis1 genes in murine CALM-AF10 and CALM-fullAF10 transformed cells
	Fold change in expression
	CALM-AF10			CALM-fullAF10
	r1	r2	r3	r1	r2	r3
Hoxa7	1	1	1	0.02	0.12	0.06
Hoxa9	1	1	1	0.06	0.14	0.25
Hoxa10	1	1	1	0.13	0.38	0.26
Meis1	1	1	1	0.07	0.08	0.1
Table Analyzed	Hox expression comparison
Column B	CALM-fullAF10
vs.	vs.
Column A	CALM-AF10
Paired t test
P value	0.0003
P value summary	***
Significantly different (P < 0.05)?	Yes
One- or two-tailed P value?	Two-tailed
t, df	t=19.97, df=3
Number of pairs	4

## Sheet: Figure2e
Comparing expression of Hoxa cluster and Meis1 genes in CALM-AF10MF and same cells with CALM-PZPAF10MF
	Fold change in expression
	CALM-AF10 MF			CALM-AF10 MF + CALM-PZPAF10 MF
	r1	r2	r3	r1	r2	r3
Hoxa7	1	1	1	0.12	0.15	0.19
Hoxa9	1	1	1	0.05	0.09	0.12
Hxa10	1	1	1	0.17	0.23	0.3
Meis1	1	1	1	0.2	0.2	0.25
Table Analyzed	Hox expression
Column B	CALM-AF10 MF + CALM-PZPAF10 MF
vs.	vs.
Column A	CALM-AF10 MF
Paired t test
P value	0.0001
P value summary	***
Significantly different (P < 0.05)?	Yes
One- or two-tailed P value?	Two-tailed
t, df	t=24.78, df=3
Number of pairs	4

## Sheet: Figure3f-h
Figure 3 f-h	Histone peptide pulldown assays of GST-AF10PZP with the indicated biotinylated peptides.

## Sheet: Figure6ij
Figure 6 i and j	Histone peptide pulldown assays of WT and mutated GST-AF10PZP with the indicated biotinylated peptides.

## Sheet: Figure7a-c
Figure 7 a-c	EMSA with NCP207 in the presence of increasing amounts of WT and mutated AF10PZP. Amount of AF10PZP mixed with 5 nM NCP207 is shown below gel images.

[truncated: 2 more sheets: Figure7f, Supplementary Figure 1a]
